# Supplementary material for: The predictive association between radiological findings and lung cancer development in patients exposed to sulfur mustard gas: 4 decades follow up of 719 victims
Source: BMC Pulm Med. 2022 Dec 20;22:481. doi: 10.1186/s12890-022-02282-7 (PMC9764821; doi:10.1186/s12890-022-02282-7)
Supplement: Supplementary file 1 — Additional file 1. The raw data gathered in this research. [file 12890_2022_2282_MOESM1_ESM.xlsx]

## Sheet: Sheet1
sulfur mustard victims radiological finding					table guide
ID	number of air trappings and the most involved lobe	number of lung fibrosis and the most involved lobe	number of bronchiectasis and the most involved lobe	the location and type of tumor	RUL	right upper lobe
1	8 RLL	3 RML	2 LLL	RUL. SCC	RML	right middle lobe
2	12 RML	4 RML	3 RML	R.C SCC	RLL	right lower lobe
3	7 RLL	2 RLL	2 RUL	R.C .MEC	LUL	left upper lobe
4	6 LUL	2 LLL	0	L.C AC	LLL	left lower lobe
5	14 RLL	4 RML	2 RML	RLL , SCC	RC	right central
6	6 RML	2 RLL	0	RLL, ADE	LC	left central
7	8 LLL	1 RUL	1 RUL	RUL ADE	AC	atypical carcinoid
8	12 LUL	2 LUL	2 LUL	LUL ADE	ACC	adenoid cystic carcinoma
9	5 LLL	1 RML	1 RML	R.C NET	ADE	adenocarcinoma
10	8 LLL	1 LUL	0	LUL . ADE	large	large cell carcinoma
11	< 4	0	0	RLL. Large	MEC	mucoepidermoid carcinoma
12	7 LLL	1 RUL	0	L.C. TC	NET	neuroendocrine tumor
13	14 RLL	5 RUL	3 RUL	R.C SCC	TC	typical carcinoid
14	6 LLL	0	1 RML	R.C SCC
15	7 LUL	2 LUL	0	L. C ADE
16	12 RML	4 RLL	3 RLL	RLL. SCC
17	10 LLL	1 RML	0	RML Large
18	<4	2 RUL	1 RUL	R.C ADE
19	9 LLL	0	0	LUL SCC
20	6 RML	2 RUL	1 RUL	RUL ADE
21	16 LLL	4 RML	4 RML	R.C ADE
22	7 LUL	2 LLL	2 RML	RLL ADE
23	<4	0	1 LUL	L.C. NET
24	9 LUL	1 RUL	0	R.C ACC
25	<4	2 RML	2 RML	R.C ADE
26	10 RLL	4 RML	3 RML	RLL ADE
27	7 LLL	0	1 LUL	LUL AC
28	10 RLL	3 RML	3 RML	R.C Large
29	10 RML	2 RML	1 RLL	LLL. ADE
30	<4	1 RUL	1 RUL	RUL SCC
31	9 LLL	1 RLL	0	L.C NET
32	6 LUL	1 LLL	1 LLL	LUL SCC
33	16 RLL	4 RML	3 RML	R.C SCC
34	12 LUL	2 LLL	2 LUL	RML NET
35	9 RUL	5 RLL	2 RLL	RLL ADE
36	<4	0	0	LLL Large
37	12 LLL	2 RML	3 RUL	RML ADE
38	14 RLL	3 RUL	2 LLL	L.C ADE
39	8 LLL	1 RUL	0	RUL NET
40	16 RLL	4 RUL	4 RML	RML ADE
41	9 RLL	2 RUL	0	LUL Large
42	14 LLL	3 RML	2 LUL	RLL TC
43	12 RUL	0	3 RML	0
44	9 LLL	1 LLL	1 LLL	0
45	11 RLL	2 LLL	2 RML	0
46	8 RUL	3 RML	1 RLL	0
47	<4	1 LLL	1 LLL	0
48	15 LUL	3 LUL	2 LUL	0
49	8 RLL	1 RML	1 RLL	0
50	10 RML	2 RML	1 RML	0
51	<4	0	1 LLL	0
52	11 LUL	2 LLL	2 LUL	0
53	<4	2 RUL	1 RML	0
54	12 RUL	1 RML	1 RML	0
55	14 RUL	2 RUL	2 RUL	0
56	10 LLL	1 LUL	1 RML	0
57	14 RML	0	1 LLL	0
58	8 RML	1 RLL	I RML	0
59	<4	1 RML	1 RML	0
60	12 RLL	0	1 RML	0
61	6 LUL	0	1 LUL	0
62	12 RUL	2 LLL	2 LLL	0
63	18 RLL	3 RLL	3 RML	0
64	7 LLL	2 RUL	2 RUL	0
65	9 RLL	2 RUL	2 RUL	0
66	<4	2 LUL	1 LUL	0
67	10 RML	3 RML	2 RML	0
68	<4	2 LLL	2 LLL	0
69	9 LUL	2 LUL	1 LLL	0
70	16 RUL	4 RLL	3 RLL	0
71	11 RLL	4 RML	3 RML	0
72	6 LLL	1 LLL	1 LLL	0
73	8 LLL	0	2 LLL	0
74	8 LUL	1 LLL	1 LUL	0
75	<4	0	1 RML	0
76	7 LLL	2 LUL	2 LUL	0
77	8 RUL	1 LLL	1 RML	0
78	10 LUL	2 LLL	1 LLL	0
79	9 RUL	0	2 RLL	0
80	12 RUL	1 RLL	1 RML	0
81	14 LUL	2 RML	1 RML	0
82	10 RUL	0	1 RML	0
83	<4	1 RML	1 RLL	0
84	10 RLL	1 RLL	1 RLL	0
85	6 LLL	1 RUL	1 RUL	0
86	<4	0	2 RML	0
87	11 RUL	0	1 RML	0
88	6 LLL	0	2 LUL	0
89	13 LUL	1 LLL	2 LLL	0
90	<4	0	2 LUL	0
91	18 LUL	4 LLL	4 LUL	0
92	12 LLL	3 LUL	2 LLL	0
93	8 RUL	3 LLL	1 LLL	0
94	16 LLL	3 RML	1 RML	0
95	8 LUL	1 RLL	2 RLL	0
96	13 LUL	4 RML	1 RLL	0
97	<4	0	2 RUL	0
98	10 RLL	2 RLL	2 LLL	0
99	7 LLL	1 RML	1 RML	0
100	16 RLL	2 LLL	2 LUL	0
101	5 LUL	0	1 LUL	0
102	5 RML	1 RML	1 RML	0
103	10 LUL	3 RUL	2 RUL	0
104	<4	0	1 LLL	0
105	14 LLL	3 LUL	2 RUL	0
106	11 RLL	3 RML	1 RML	0
107	6 RUL	2 LUL	1 LUL	0
108	8 RLL	3 RLL	2 RML	0
109	13 RUL	1 LLL	1 LLL	0
110	<4	2 LUL	1 LUL	0
111	6 RLL	3 RUL	3 RUL	0
112	16 RLL	1 RML	2 RML	0
113	10 LLL	2 LUL	2 LUL	0
114	5 LUL	2 LUL	2 LLL	0
115	8 RML	2 RML	1 RML	0
116	18 RLL	2 RML	1 RML	0
117	9 LUL	0	2 LUL	0
118	7 LLL	1 LUL	1 RML	0
119	7 LLL	0	1 RUL	0
120	8 RUL	3 RUL	2 RML	0
121	13 RLL	3 RML	3 RLL	0
122	6 LLL	3 LUL	2 RLL	0
123	10 LUL	4 LUL	1 LUL	0
124	<4	0	2 RML	0
125	14 RLL	1 RLL	2 LLL	0
126	15 RLL	3 RUL	3 RML	0
127	5 RUL	3 RUL	3 RUL	0
128	9 RML	1 RML	1 RLL	0
129	11 LLL	0	3 LUL	0
130	8 RUL	2 LUL	2 LUL	0
131	<4	3 RML	2 RML	0
132	10 LUL	3 LUL	1 RML	0
133	<4	0	2 LUL	0
134	6 RLL	3 RML	1 RML	0
135	9 RLL	5 LUL	2 LUL	0
136	5 RLL	2 LUL	2 LUL	0
137	6 RML	3 RML	3 RML	0
138	12 RLL	2 RML	1 LLL	0
139	9 LUL	0	2 LUL	0
140	9 LLL	3 LUL	1 LUL	0
141	10 RUL	3 RUL	3 RUL	0
142	12 LLL	1 LLL	2 LUL	0
143	<4	0	2 RUL	0
144	14 LLL	2 LUL	2 LUL	0
145	13 RUL	4 LLL	2 LLL	0
146	10 LUL	2 LUL	1 RLL	0
147	7 LUL	3 RUL	1 RUL	0
148	6 RLL	3 RML	2 RML	0
149	6 LUL	1 LUL	1 LUL	0
150	<4	3 RUL	3 RML	0
151	10 RUL	1 RML	1 LUL	0
152	13 LUL	2 LLL	1 RML	0
153	8 RUL	2 RUL	2 LUL	0
154	11 LLL	5 LUL	2 RML	0
155	5 RML	3 RML	1 RML	0
156	12 LLL	4 LUL	4 RML	0
157	10 RLL	4 RUL	5 RML	0
158	15 LLL	1 LUL	3 RUL	0
159	<4	1 RML	1 LUL	0
160	9 LUL	0	2 RML	0
161	<4	1 LUL	2 LLL	0
162	7 RUL	3 RLL	2 LUL	0
163	13 RLL	3 LLL	4 LUL	0
164	5 RML	3 RML	1 RML	0
165	14 LLL	3 LUL	0	0
166	11 RUL	4 LLL	0	0
167	10 RML	5 RLL	0	0
168	<4	1 RUL	0	0
169	6 RML	2 LUL	0	0
170	<4	2 RML	0	0
171	<4	2 LLL	0	0
172	8 LLL	3 LUL	0	0
173	6 LUL	3 RML	0	0
174	<4	1 RUL	0	0
175	9 LUL	2 RML	0	0
176	6 RML	3 RLL	0	0
177	7 RLL	1 LLL	0	0
178	9 RLL	1 RML	0	0
179	9 RUL	4 RML	0	0
180	12 RUL	4 LUL	0	0
181	<4	2 RUL	0	0
182	6 RML	2 LUL	0	0
183	<4	3 LLL	0	0
184	8 RUL	1 RML	0	0
185	11 RLL	5 RUL	0	0
186	10 RML	1 RUL	0	0
187	7 LLL	1 LLL	0	0
188	12 RML	3 RUL	0	0
189	14 LLL	2 LUL	0	0
190	13 LLL	4 LLL	0	0
191	<4	3 RML	0	0
192	8 RUL	1 RUL	0	0
193	6 RUL	4 LUL	0	0
194	10 RLL	2 LLL	0	0
195	14 RLL	5 LLL	0	0
196	<4	2 RML	0	0
197	11 RML	2 LUL	0	0
198	8 LUL	3 RLL	0	0
199	8 LLL	4 LUL	0	0
200	12 RLL	1 LUL	0	0
201	10 RUL	2 LUL	0	0
202	14 LLL	4 RLL	0	0
203	9 RLL	2 RML	0	0
204	11 RUL	2 LLL	0	0
205	<4	2 LLL	0	0
206	5 RUL	1 RUL	0	0
207	<4	3 RLL	0	0
208	12 LUL	3 RML	0	0
209	16 RUL	1 RML	0	0
210	10 LUL	1 LUL	0	0
211	<4	1 LUL	0	0
212	13 RUL	4 RUL	0	0
213	<4	2 RLL	0	0
214	9 LUL	3 LLL	0	0
215	16 RUL	3 RUL	0	0
216	<4	2 LUL	0	0
217	9 RUL	2 LLL	0	0
218	13 LUL	2 RML	0	0
219	<4	1 RUL	0	0
220	<4	2 RLL	0	0
221	17 LLL	4 LUL	0	0
222	10 LLL	4 LLL	0	0
223	6 RML	2 RUL	0	0
224	12 RLL	1 RUL	0	0
225	7 LLL	3 RML	0	0
226	<4	3 RLL	0	0
227	6 LUL	1 LLL	0	0
228	<4	2 RUL	0	0
229	13 RLL	3 RLL	0	0
230	15 LUL	3 LUL	0	0
231	11 RML	2 RML	0	0
232	14 RUL	2 RUL	0	0
233	7 RLL	4 LLL	0	0
234	7 RML	1 RUL	0	0
235	12 RUL	2 RUL	0	0
236	16 RLL	3 RML	0	0
237	<4	1 RLL	0	0
238	8 LLL	0	0	0
239	11 RUL	0	0	0
240	9 RML	0	0	0
241	7 LLL	0	0	0
242	13 LLL	0	0	0
243	10 RLL	0	0	0
244	14 RLL	0	0	0
245	7 RUL	0	0	0
246	9 RUL	0	0	0
247	8 LLL	0	0	0
248	6 LUL	0	0	0
249	11 LUL	0	0	0
250	16 LLL	0	0	0
251	9 LUL	0	0	0
252	18 RLL	0	0	0
253	12 LUL	0	0	0
254	12 RML	0	0	0
255	6 LLL	0	0	0
256	15 RLL	0	0	0
257	8 RUL	0	0	0
258	11 LUL	0	0	0
259	10 RML	0	0	0
260	7 RML	0	0	0
261	13 LUL	0	0	0
262	6 RUL	0	0	0
263	18 RLL	0	0	0
264	11 LLL	0	0	0
265	7 LUL	0	0	0
266	7 LUL	0	0	0
267	9 LLL	0	0	0
268	16 RUL	0	0	0
269	13 LLL	0	0	0
270	9 RML	0	0	0
271	11 RUL	0	0	0
272	9 RUL	0	0	0
273	14 LLL	0	0	0
274	14 LLL	0	0	0
275	10 RUL	0	0	0
276	18 LLL	0	0	0
277	8 RUL	0	0	0
278	11 RML	0	0	0
279	17 RLL	0	0	0
280	9 RML	0	0	0
281	8 RUL	0	0	0
282	12 LUL	0	0	0
283	8 RLL	0	0	0
284	13 LLL	0	0	0
285	5 RUL	0	0	0
286	12 LLL	0	0	0
287	15 LUL	0	0	0
288	18 RUL	0	0	0
289	14 RML	0	0	0
290	13 LLL	0	0	0
291	16 LUL	0	0	0
292	10 RML	0	0	0
293	8 RUL	0	0	0
294	8 LLL	0	0	0
295	6 LUL	0	0	0
296	11 RUL	0	0	0
297	10 RML	0	0	0
298	10 LUL	0	0	0
299	16 RML	0	0	0
300	18 RLL	0	0	0
301	9 LLL	0	0	0
302	11 LUL	0	0	0
303	8 RUL	0	0	0
304	15 RUL	0	0	0
305	8 RUL	0	0	0
306	11 LLL	0	0	0
307	13 LLL	0	0	0
308	9 RML	0	0	0
309	16 RLL	0	0	0
310	<4	0	0	0
311	<4	0	0	0
312	<4	0	0	0
313	<4	0	0	0
314	<4	0	0	0
315	<4	0	0	0
316	<4	0	0	0
317	<4	0	0	0
318	<4	0	0	0
319	<4	0	0	0
320	<4	0	0	0
321	<4	0	0	0
322	<4	0	0	0
323	<4	0	0	0
324	<4	0	0	0
325	<4	0	0	0
326	<4	0	0	0
327	<4	0	0	0
328	<4	0	0	0
329	<4	0	0	0
330	<4	0	0	0
331	<4	0	0	0
332	<4	0	0	0
333	<4	0	0	0
334	<4	0	0	0
335	<4	0	0	0
336	<4	0	0	0
337	<4	0	0	0
338	<4	0	0	0
339	<4	0	0	0
340	<4	0	0	0
341	<4	0	0	0
342	<4	0	0	0
343	<4	0	0	0
344	<4	0	0	0
345	<4	0	0	0
346	<4	0	0	0
347	<4	0	0	0
348	<4	0	0	0
349	<4	0	0	0
350	<4	0	0	0
351	<4	0	0	0
352	<4	0	0	0
353	<4	0	0	0
354	<4	0	0	0
355	<4	0	0	0
356	<4	0	0	0
357	<4	0	0	0
358	<4	0	0	0
359	<4	0	0	0
360	<4	0	0	0
361	<4	0	0	0
362	<4	0	0	0
363	<4	0	0	0
364	<4	0	0	0
365	<4	0	0	0
366	<4	0	0	0
367	<4	0	0	0
368	<4	0	0	0
369	<4	0	0	0
370	<4	0	0	0
371	<4	0	0	0
372	<4	0	0	0
373	<4	0	0	0
374	<4	0	0	0
375	<4	0	0	0
376	<4	0	0	0
377	<4	0	0	0
378	<4	0	0	0
379	<4	0	0	0
380	<4	0	0	0
381	<4	0	0	0
382	<4	0	0	0
383	<4	0	0	0
384	<4	0	0	0
385	<4	0	0	0
386	<4	0	0	0
387	<4	0	0	0
388	<4	0	0	0
389	<4	0	0	0
390	<4	0	0	0
391	<4	0	0	0
392	<4	0	0	0
393	<4	0	0	0
394	<4	0	0	0
395	<4	0	0	0
396	<4	0	0	0
397	<4	0	0	0
398	<4	0	0	0
399	<4	0	0	0
400	<4	0	0	0
401	<4	0	0	0
402	<4	0	0	0
403	<4	0	0	0
404	<4	0	0	0
405	<4	0	0	0
406	<4	0	0	0
407	<4	0	0	0
408	<4	0	0	0
409	<4	0	0	0
410	<4	0	0	0
411	<4	0	0	0
412	<4	0	0	0
413	<4	0	0	0
414	<4	0	0	0
415	<4	0	0	0
416	<4	0	0	0
417	<4	0	0	0
418	<4	0	0	0
419	<4	0	0	0
420	<4	0	0	0
421	<4	0	0	0
422	<4	0	0	0
423	<4	0	0	0
424	<4	0	0	0
425	<4	0	0	0
426	<4	0	0	0
427	<4	0	0	0
428	<4	0	0	0
429	<4	0	0	0
430	<4	0	0	0
431	<4	0	0	0
432	<4	0	0	0
433	<4	0	0	0
434	<4	0	0	0
435	<4	0	0	0
436	<4	0	0	0
437	<4	0	0	0
438	<4	0	0	0
439	<4	0	0	0
440	<4	0	0	0
441	<4	0	0	0
442	<4	0	0	0
443	<4	0	0	0
444	<4	0	0	0
445	<4	0	0	0
446	<4	0	0	0
447	<4	0	0	0
448	<4	0	0	0
449	<4	0	0	0
450	<4	0	0	0
451	<4	0	0	0
452	<4	0	0	0
453	<4	0	0	0
454	<4	0	0	0
455	<4	0	0	0
456	<4	0	0	0
457	<4	0	0	0
458	<4	0	0	0
459	<4	0	0	0
460	<4	0	0	0
461	<4	0	0	0
462	<4	0	0	0
463	<4	0	0	0
464	<4	0	0	0
465	<4	0	0	0
466	<4	0	0	0
467	<4	0	0	0
468	<4	0	0	0
469	<4	0	0	0
470	<4	0	0	0
471	<4	0	0	0
472	<4	0	0	0
473	<4	0	0	0
474	<4	0	0	0
475	<4	0	0	0
476	<4	0	0	0
477	<4	0	0	0
478	<4	0	0	0
479	<4	0	0	0
480	<4	0	0	0
481	<4	0	0	0
482	<4	0	0	0
483	<4	0	0	0
484	<4	0	0	0
485	<4	0	0	0
486	<4	0	0	0
487	<4	0	0	0
488	<4	0	0	0
489	<4	0	0	0
490	<4	0	0	0
491	<4	0	0	0
492	<4	0	0	0
493	<4	0	0	0
494	<4	0	0	0
495	<4	0	0	0
496	<4	0	0	0
497	<4	0	0	0
498	<4	0	0	0
499	<4	0	0	0
500	<4	0	0	0
501	<4	0	0	0
502	<4	0	0	0
503	<4	0	0	0
504	<4	0	0	0
505	<4	0	0	0
506	<4	0	0	0
507	<4	0	0	0
508	<4	0	0	0
509	<4	0	0	0
510	<4	0	0	0
511	<4	0	0	0
512	<4	0	0	0
513	<4	0	0	0
514	<4	0	0	0
515	<4	0	0	0
516	<4	0	0	0
517	<4	0	0	0
518	<4	0	0	0
519	<4	0	0	0
520	<4	0	0	0
521	<4	0	0	0
522	<4	0	0	0
523	<4	0	0	0
524	<4	0	0	0
525	<4	0	0	0
526	<4	0	0	0
527	<4	0	0	0
528	<4	0	0	0
529	<4	0	0	0
530	<4	0	0	0
531	<4	0	0	0
532	<4	0	0	0
533	<4	0	0	0
534	<4	0	0	0
535	<4	0	0	0
536	<4	0	0	0
537	<4	0	0	0
538	<4	0	0	0
539	<4	0	0	0
540	<4	0	0	0
541	<4	0	0	0
542	<4	0	0	0
543	<4	0	0	0
544	<4	0	0	0
545	<4	0	0	0
546	<4	0	0	0
547	<4	0	0	0
548	<4	0	0	0
549	<4	0	0	0
550	<4	0	0	0
551	<4	0	0	0
552	<4	0	0	0
553	<4	0	0	0
554	<4	0	0	0
555	<4	0	0	0
556	<4	0	0	0
557	<4	0	0	0
558	<4	0	0	0
559	<4	0	0	0
560	<4	0	0	0
561	<4	0	0	0
562	<4	0	0	0
563	<4	0	0	0
564	<4	0	0	0
565	<4	0	0	0
566	<4	0	0	0
567	<4	0	0	0
568	<4	0	0	0
569	<4	0	0	0
570	<4	0	0	0
571	<4	0	0	0
572	<4	0	0	0
573	<4	0	0	0
574	<4	0	0	0
575	<4	0	0	0
576	<4	0	0	0
577	<4	0	0	0
578	<4	0	0	0
579	<4	0	0	0
580	<4	0	0	0
581	<4	0	0	0
582	<4	0	0	0
583	<4	0	0	0
584	<4	0	0	0
585	<4	0	0	0
586	<4	0	0	0
587	<4	0	0	0
588	<4	0	0	0
589	<4	0	0	0
590	<4	0	0	0
591	<4	0	0	0
592	<4	0	0	0
593	<4	0	0	0
594	<4	0	0	0
595	<4	0	0	0
596	<4	0	0	0
597	<4	0	0	0
598	<4	0	0	0
599	<4	0	0	0
600	<4	0	0	0
601	<4	0	0	0
602	<4	0	0	0
603	<4	0	0	0
604	<4	0	0	0
605	<4	0	0	0
606	<4	0	0	0
607	<4	0	0	0
608	<4	0	0	0
609	<4	0	0	0
610	<4	0	0	0
611	<4	0	0	0
612	<4	0	0	0
613	<4	0	0	0
614	<4	0	0	0
615	<4	0	0	0
616	<4	0	0	0
617	<4	0	0	0
618	<4	0	0	0
619	<4	0	0	0
620	<4	0	0	0
621	<4	0	0	0
622	<4	0	0	0
623	<4	0	0	0
624	<4	0	0	0
625	<4	0	0	0
626	<4	0	0	0
627	<4	0	0	0
628	<4	0	0	0
629	<4	0	0	0
630	<4	0	0	0
631	<4	0	0	0
632	<4	0	0	0
633	<4	0	0	0
634	<4	0	0	0
635	<4	0	0	0
636	<4	0	0	0
637	<4	0	0	0
638	<4	0	0	0
639	<4	0	0	0
640	<4	0	0	0
641	<4	0	0	0
642	<4	0	0	0
643	<4	0	0	0
644	<4	0	0	0
645	<4	0	0	0
646	<4	0	0	0
647	<4	0	0	0
648	<4	0	0	0
649	<4	0	0	0
650	<4	0	0	0
651	<4	0	0	0
652	<4	0	0	0
653	<4	0	0	0
654	<4	0	0	0
655	<4	0	0	0
656	<4	0	0	0
657	<4	0	0	0
658	<4	0	0	0
659	<4	0	0	0
660	<4	0	0	0
661	<4	0	0	0
662	<4	0	0	0
663	<4	0	0	0
664	<4	0	0	0
665	<4	0	0	0
666	<4	0	0	0
667	<4	0	0	0
668	<4	0	0	0
669	<4	0	0	0
670	<4	0	0	0
671	<4	0	0	0
672	<4	0	0	0
673	<4	0	0	0
674	<4	0	0	0
675	<4	0	0	0
676	<4	0	0	0
677	<4	0	0	0
678	<4	0	0	0
679	<4	0	0	0
680	<4	0	0	0
681	<4	0	0	0
682	<4	0	0	0
683	<4	0	0	0
684	<4	0	0	0
685	<4	0	0	0
686	<4	0	0	0
687	<4	0	0	0
688	<4	0	0	0
689	<4	0	0	0
690	<4	0	0	0
691	<4	0	0	0
692	<4	0	0	0
693	<4	0	0	0
694	<4	0	0	0
695	<4	0	0	0
696	<4	0	0	0
697	<4	0	0	0
698	<4	0	0	0
699	<4	0	0	0
700	<4	0	0	0
701	<4	0	0	0
702	<4	0	0	0
703	<4	0	0	0
704	<4	0	0	0
705	<4	0	0	0
706	<4	0	0	0
707	<4	0	0	0
708	<4	0	0	0
709	<4	0	0	0
710	<4	0	0	0
711	<4	0	0	0
712	<4	0	0	0
713	<4	0	0	0
714	<4	0	0	0
715	<4	0	0	0
716	<4	0	0	0
717	<4	0	0	0
718	<4	0	0	0
719	<4	0	0	0
